# Supplementary material for: Differential Effects of Endocannabinoids on Amyloid-Beta Aggregation and Toxicity
Source: Int J Mol Sci. 2023 Jan 4;24(2):911. doi: 10.3390/ijms24020911 (PMC9861930; doi:10.3390/ijms24020911)
Supplement: Supplementary file 1 [file ijms-24-00911-s001.zip]

Archive with 1 entries (1 files):
- ijms-2104821-supplementary.pdf
